# Supplementary material for: Dissipation, Residue and Dietary Intake Risk Assessment of Penthiopyrad in Eggplants and Its Removal Using Various Household Processing Techniques
Source: Foods. 2022 Oct 23;11(21):3327. doi: 10.3390/foods11213327 (PMC9655489; doi:10.3390/foods11213327)
Supplement: Supplementary file 1 [file foods-11-03327-s001.zip]

Archive with 1 entries (1 files):
- foods-1895136-supplementary.pdf
